# Supplementary material for: Exploring the Mechanism of Zhibai Dihuang Decoction in the Treatment of Ureaplasma Urealyticum-Induced Orchitis Based on Integrated Pharmacology
Source: Front Pharmacol. 2021 May 10;12:602543. doi: 10.3389/fphar.2021.602543 (PMC8141734; doi:10.3389/fphar.2021.602543)
Supplement: Supplementary file 1 [file Table2.xlsx]

## Sheet: Sheet1
Table S2 Orchitis-related Target
IL10
TLR4
MEFV
TNFRSF1A
NOD2
PSTPIP1
CRP
TNF
IL6
IL1B
FAS
CCR1
HLA-B
STAT4
IL12A
IL23R
ERAP1
C4A
UBAC2
KLRC4
IL12A-AS1
IL18
IL1RN
CD40LG
IL4
CXCL8
TLR2
CASP1
MPO
CD4
MVK
NLRP3
FOXP3
IL2
IL17A
CD68
IL1A
HLA-A
CD8A
AFP
IL1R1
IL13
SAA1
IFNA2
CRISP1
H2AC18
IFNG
VWA7
ADA
ALB
ICAM1
FASLG
TNFRSF1B
F2RL1
VCAM1
GJB6
AIRE
PRTN3
NLRP1
IL5
ATN1
PYCARD
SELL
CLDN11
MICA
ICOSLG
SAA4
CD1E
S100A12
MRAP
SAA2
EPPIN
PHF7
ZAN
RNASE10
ESS2
GATD3A
TGFB1
KLK3
JAK2
TLR3
CAT
IL2RA
ACE
CCL2
F2
CD40
CXCR2
SERPINC1
TNFAIP3
HSP90AA1
VEGFA
C3
CCR3
MBL2
CP
MTHFR
CD28
ENO1
HSPD1
SLC11A1
TLR1
TLR8
TLR5
CCR5
HLA-DRB1
GPT2
ELANE
CD79A
TLR7
PTPN22
F5
LRP2
CTLA4
RORC
TNFSF13B
TNFRSF10A
TXK
IRF8
TLR9
LAT
HSPG2
PON1
CCR6
CD14
APOH
FCGR3A
CSF2
CTSG
HOXA1
HLA-C
HAMP
IL12RB1
SELE
PADI4
SAG
NLRP12
TLR6
THBD
NAT2
CD86
IL12RB2
SERPINA3
SLC26A5
PSMD2
NARS2
FCGR3B
LTA
LTC4S
HPGDS
RPL7A
MICB
FCAR
CD80
MPG
IL17F
SPINK5
IFNB1
LGALS3BP
RNASE3
KLRK1
KIR3DL1
RBP3
TLR10
PIGN
IL33
BLZF1
MEST
FUZ
CCL3
IFNA1
SRSF6
LAT2
ACR
GIMAP4
SUMO4
ERAP2
CFHR2
DYNLT1
IFT43
LCOR
TRIM39
TRPC4AP
SYNJ2BP
IL37
GATB
BLOC1S1
CST9L
PAM16
KIR2DL1
MAS1L
GIMAP2
NELFCD
SHF
SSPN
SRCIN1
EPGN
ADA2
TNP1
PDCD11
NARS1
CNTD1
TNP2
JRKL
ADIRF
CCDC180
MT-CO1
RBM33
MT-CYB
DEFB121
SCIMP
STH
LYPD8
ANKRD20A1
C1orf141
CASTOR3
MIR139
MIR98
MIR6069
BCL2
IL6R
CYBB
CSNK2B
SKIV2L
LGALS1
MSH5
APOM
DDX39B
STK19
LY6G5B
SAPCD1
MSH5-SAPCD1
AR
STAT3
CYP19A1
HTR2A
CLU
CRH
PRL
KITLG
VARS1
ALPG
