# Supplementary material for: Exploring the Mechanism of Zhibai Dihuang Decoction in the Treatment of Ureaplasma Urealyticum-Induced Orchitis Based on Integrated Pharmacology
Source: Front Pharmacol. 2021 May 10;12:602543. doi: 10.3389/fphar.2021.602543 (PMC8141734; doi:10.3389/fphar.2021.602543)
Supplement: Supplementary file 2 [file Table3.xlsx]

## Sheet: Sheet1
Table S3 Enrichment analysis of clusters based on Gene Ontology (GO) annotation
Cluster	Term	Biological Processes	Count	%	Pvalue	Genes	Fold Enrichment	Bonferroni
1	GO:0006954	inflammatory response	41	41.4141	2.57504e-40	CCL3, CCL2, TNF, PTGS2, C3, IL18, CCR1, TLR1, CRP, TLR2, CXCL8, TLR3, IL13, CXCR2, TLR4, TLR5, TLR6, ADORA1, TLR7, IL10, TLR8, CXCL10, TLR9, AKT1, TNFRSF1A, TNFRSF1B, IL17A, CNR2, IL1B, IL1A, IL6, TLR10, IL5, ANXA1, CD40, GPER1, NLRP3, CCR5, CD40LG, CCR3, SELE	18.349	3.74154e-37
	GO:0006955	immune response	37	37.3737	9.92392e-33	CSF2, CCL3, IL1R1, CCL2, TNF, C3, IL18, CCR1, OPRK1, TLR1, TLR2, CXCL8, FASLG, IL13, TLR4, TLR6, IL10, CXCL10, TNFRSF1A, TNFRSF1B, IL17A, CNR2, IFNG, IL1B, IL1A, IL4, IL6, TLR10, IL5, IL1RN, CTLA4, CD40, CD86, TNFSF13B, CCR5, CD40LG, IL2	14.9069	1.44195e-29
	GO:0071222	cellular response to lipopolysaccharide	20	20.202	6.08144e-23	ICAM1, CSF2, IL6, TNF, CCL2, OPRK1, CXCL8, TLR4, CD40, TLR5, NLRP3, IL10, CXCL10, ARG1, TNFRSF1B, CD86, CCR5, CD80, IFNG, NOS2	30.0206	8.83633e-20
	GO:0050707	regulation of cytokine secretion	8	8.08081	5.99917e-14	TLR10, TLR1, TLR2, TLR4, TLR5, TLR6, TLR8, TLR9	123.357	8.71103e-11
	GO:0042346	positive regulation of NF-kappaB import into nucleus	9	9.09091	1.92215e-13	TNF, PTGS2, IL18, TLR2, TLR3, IL1B, TLR4, TLR7, TLR9	72.6926	2.79237e-10
	GO:0032496	response to lipopolysaccharide	15	15.1515	6.5848e-13	VCAM1, TNFRSF1A, CASP3, PTGS2, CNR1, CNR2, TLR2, MPO, FASLG, IL13, TLR4, CD40, CASP1, SELE, CXCL10	15.5137	9.56762e-10
	GO:0032757	positive regulation of interleukin-8 production	9	9.09091	1.44129e-12	NOD2, TNF, TLR2, TLR3, IL1B, TLR4, TLR5, TLR7, TLR9	58.7133	2.0942e-09
	GO:0045429	positive regulation of nitric oxide biosynthetic process	10	10.101	2.58381e-12	AKT1, ICAM1, IL6, TNF, PTGS2, INS, IFNG, IL1B, TLR4, TLR5	39.4456	3.75429e-09
	GO:0032755	positive regulation of interleukin-6 production	10	10.101	4.02156e-12	IL6, NOD2, TNF, TLR2, TLR3, IL1B, TLR4, TLR7, IL1A, TLR9	37.6925	5.84333e-09
	GO:0031663	lipopolysaccharide-mediated signaling pathway	9	9.09091	9.42946e-12	AKT1, CCL3, TNF, CCL2, IL18, MAPK3, TLR2, IL1B, TLR4	47.7045	1.3701e-08
	GO:0002755	MyD88-dependent toll-like receptor signaling pathway	9	9.09091	1.23876e-11	TLR10, TLR1, TLR2, TLR4, TLR5, TLR6, TLR7, TLR8, TLR9	46.259	1.79993e-08
	GO:0050729	positive regulation of inflammatory response	11	11.1111	1.3144e-11	TNFRSF1A, TLR10, CCL3, CCL2, IL18, TLR2, TLR3, TLR4, TLR7, TLR9, IL2	25.5586	1.90983e-08
	GO:0051092	positive regulation of NF-kappaB transcription factor activity	13	13.1313	1.67814e-11	ICAM1, IL6, NOD2, TNF, CD40LG, INS, TLR2, TLR3, IL1B, TLR4, CD40, NLRP3, TLR9	16.579	2.43833e-08
	GO:0032722	positive regulation of chemokine production	7	7.07071	3.97619e-10	IL6, TNF, TLR2, TLR3, TLR4, TLR7, TLR9	69.8419	5.7774e-07
	GO:0032733	positive regulation of interleukin-10 production	7	7.07071	3.15296e-09	IL4, NOD2, CD40LG, TLR2, TLR4, TLR9, CD28	51.6223	4.58123e-06
	GO:0032735	positive regulation of interleukin-12 production	7	7.07071	5.47969e-09	CD40LG, IFNG, TLR2, TLR3, TLR4, CD40, TLR9	47.4925	7.96196e-06
	GO:0070374	positive regulation of ERK1 and ERK2 cascade	12	12.1212	5.87418e-09	ICAM1, IL6, NOD2, CCL3, TNF, CCL2, DRD2, CCR1, MAPK3, VEGFA, TLR4, GPER1	11.6308	8.53514e-06
	GO:0008284	positive regulation of cell proliferation	17	17.1717	1.12249e-08	CSF2, IL6, DRD3, FASLG, CXCR2, GPER1, STAT3, CXCL10, CD86, HTR1A, TNFSF13B, INS, IFNG, VEGFA, ADRA2A, EGF, IL2	6.18771	1.63097e-05
	GO:0000187	activation of MAPK activity	10	10.101	1.2094e-08	GRM4, NOD2, TNF, SAA1, MAPK3, DRD4, IL1B, TLR4, ADRA2B, EGF	15.852	1.75724e-05
	GO:0050995	negative regulation of lipid catabolic process	6	6.06061	2.53544e-08	TNF, INS, ADRA2A, IL1B, ADORA1, HCAR2	63.6061	3.68392e-05
	GO:0030890	positive regulation of B cell proliferation	7	7.07071	9.45168e-08	IL4, IL5, TNFSF13B, IL13, TLR4, CD40, IL2	30.4439	0.000137323
	GO:0070098	chemokine-mediated signaling pathway	8	8.08081	1.81957e-07	CCL3, CCL2, CCR5, CCR1, CCR3, CXCL8, CXCR2, CXCL10	19.1117	0.000264348
	GO:0030168	platelet activation	9	9.09091	3.56744e-07	AKT1, IL6, SAA1, CD40LG, MAPK3, ADRA2A, ADRA2C, ADRA2B, CD40	13.2743	0.000518215
	GO:0045086	positive regulation of interleukin-2 biosynthetic process	5	5.05051	5.20898e-07	CD86, CD80, IL1B, IL1A, CD28	70.6734	0.000756579
	GO:0045356	positive regulation of interferon-alpha biosynthetic process	4	4.0404	7.67807e-07	TLR3, TLR7, TLR8, TLR9	169.616	0.001115
	GO:0046330	positive regulation of JNK cascade	7	7.07071	2.1177e-06	NOD2, TNF, TLR3, IL1B, TLR4, IL1A, TLR9	18.2664	0.00307229
	GO:0030593	neutrophil chemotaxis	7	7.07071	2.31855e-06	CCL3, CCL2, SAA1, IFNG, CXCL8, IL1B, CXCR2	17.9896	0.00336319
	GO:0050728	negative regulation of inflammatory response	7	7.07071	6.67328e-06	TNFRSF1A, TNFRSF1B, SAA1, CNR2, GPER1, NLRP3, IL2	15.0293	0.00964945
	GO:0050718	positive regulation of interleukin-1 beta secretion	5	5.05051	7.36035e-06	NOD2, CCL3, IFNG, NLRP3, CASP1	38.5491	0.0106376
	GO:0045630	positive regulation of T-helper 2 cell differentiation	4	4.0404	1.05681e-05	IL6, CD86, IL18, NLRP3	84.8081	0.0152382
	GO:0032715	negative regulation of interleukin-6 production	5	5.05051	2.0056e-05	TNF, TLR4, FOXP3, IL10, TLR9	30.2886	0.0287211
	GO:0006959	humoral immune response	6	6.06061	2.01143e-05	IL6, TNF, CCL2, IFNB1, IFNG, CD28	17.8543	0.0288034
	GO:0050727	regulation of inflammatory response	6	6.06061	3.28453e-05	IL1R1, NOD2, PTGS2, ANXA1, CASP1, SELE	16.1539	0.0466041
	GO:0071347	cellular response to interleukin-1	6	6.06061	5.86416e-05	ICAM1, IL17A, IL6, CCL3, CCL2, CXCL8	14.3338	0.0816794
2	GO:0007214	gamma-aminobutyric acid signaling pathway	7	12.5	6.67968e-11	GABRA2, GABRG3, GABRR1, GABRA4, GABRA3, GABRA6, GABRA5	95.4091	2.83886e-08
	GO:0032543	mitochondrial translation	3	5.35714	0.00617909	HARS, LARS2, GATB	24.9881	0.928228
	GO:0050727	regulation of inflammatory response	3	5.35714	0.0181069	PYCARD, ESR1, NLRP1	14.2789	0.999576
	GO:0006919	activation of cysteine-type endopeptidase activity involved in apoptotic process	3	5.35714	0.0302688	PYCARD, HSPD1, NLRP1	10.8382	0.999998
4	GO:0006123	mitochondrial electron transport, cytochrome c to oxygen	9	20.9302	9.27074e-17	COX7B, COX8A, COX7C, COX6B1, COX6A2, COX4I1, COX5A, COX5B, COX6C	175.73	4.35207e-14
	GO:0006091	generation of precursor metabolites and energy	5	11.6279	9.05662e-06	COX8A, COX7C, COX6A2, COX4I1, COX6C	36.8407	0.00354392
5	GO:0006954	inflammatory response	6	12	0.00481616	SLC11A1, ADORA2A, LTB4R, LTB4R2, F2RL1, CRH	5.31673	0.97232
	GO:0030819	positive regulation of cAMP biosynthetic process	3	6	0.00606226	ADORA2A, CRH, GNAS	25.188	0.989089
	GO:0006879	cellular iron ion homeostasis	3	6	0.00729812	SLC11A1, ALAS2, HAMP	22.8982	0.995671
	GO:0006740	NADPH regeneration	2	4	0.00872917	G6PD, IDH1	223.893	0.998518
	GO:0006091	generation of precursor metabolites and energy	3	6	0.0104552	ACOX1, ACO2, OGDH	19.0098	0.999594
	GO:0043123	positive regulation of I-kappaB kinase/NF-kappaB signaling	4	8	0.011545	LGALS1, F2RL1, ABL1, HTR2B	8.34385	0.999821
	GO:0006749	glutathione metabolic process	3	6	0.0116197	G6PD, IDH1, GSTP1	17.9914	0.999831
	GO:0010513	positive regulation of phosphatidylinositol biosynthetic process	2	4	0.0116223	HTR2B, HTR2C	167.92	0.999831
6	GO:0006954	inflammatory response	8	47.0588	2.71059e-08	CYBB, IL2RA, IL17F, NFKB1, NFKB2, FAS, TGFB1, SYK	20.8499	1.47726e-05
	GO:0045087	innate immune response	8	47.0588	6.4442e-08	CYBB, IFNA1, KLRK1, NFKB1, JAK2, NFKB2, SRC, SYK	18.377	3.51203e-05
	GO:0002223	stimulatory C-type lectin receptor signaling pathway	5	29.4118	2.47945e-06	KLRK1, NFKBIA, NFKB1, SRC, SYK	47.0364	0.00135039
	GO:0019221	cytokine-mediated signaling pathway	4	23.5294	0.000241242	STAT4, IFNA1, JAK2, IL6R	30.1608	0.123214
	GO:0051092	positive regulation of NF-kappaB transcription factor activity	4	23.5294	0.000252255	NFKBIA, NFKB1, NFKB2, TGFB1	29.7072	0.128463
	GO:0002250	adaptive immune response	4	23.5294	0.000345372	IFNA1, KLRK1, JAK2, SYK	26.6963	0.171601
	GO:0032496	response to lipopolysaccharide	4	23.5294	0.000466509	ELANE, JAK2, NFKB2, FAS	24.0918	0.224546
	GO:0032481	positive regulation of type I interferon production	3	17.6471	0.00105613	NFKB1, NFKB2, SYK	58.1038	0.437798
	GO:0043406	positive regulation of MAP kinase activity	3	17.6471	0.001411	ELANE, TGFB1, SRC	50.2253	0.536773
	GO:0006915	apoptotic process	5	29.4118	0.00169318	IL2RA, NFKBIA, NFKB1, JAK2, FAS	8.71045	0.602899
	GO:0050728	negative regulation of inflammatory response	3	17.6471	0.00251274	IL2RA, ELANE, NFKB1	37.5101	0.746189
	GO:0071222	cellular response to lipopolysaccharide	3	17.6471	0.00506444	KLRK1, NFKB1, SRC	26.2238	0.937158
	GO:0042981	regulation of apoptotic process	3	17.6471	0.0170964	JAK2, FAS, TGFB1	13.9122	0.999917
	GO:0017015	regulation of transforming growth factor beta receptor signaling pathway	2	11.7647	0.0188958	IL17F, TGFB1	98.7765	0.999969
	GO:0048008	platelet-derived growth factor receptor signaling pathway	2	11.7647	0.0272892	JAK2, SRC	68.1217	1
8	GO:0006531	aspartate metabolic process	3	9.09091	5.25235e-05	ADSS, ADSSL1, ASS1	254.424	0.0174419
	GO:0006544	glycine metabolic process	3	9.09091	0.000125607	SHMT1, SHMT2, FPGS	169.616	0.0412078
	GO:0043101	purine-containing compound salvage	3	9.09091	0.000315621	ADK, DCK, MTAP	109.039	0.10035
	GO:0046655	folic acid metabolic process	3	9.09091	0.000528139	SHMT1, SHMT2, FPGS	84.8081	0.162198
	GO:0006541	glutamine metabolic process	3	9.09091	0.0006543	GLS2, ADSSL1, CTPS1	76.3273	0.196889
	GO:0015949	nucleobase-containing small molecule interconversion	3	9.09091	0.00102698	RRM2, CTPS1, RRM2B	61.0618	0.291224
	GO:0046487	glyoxylate metabolic process	3	9.09091	0.00111124	GCSH, AGXT, GLDC	58.7133	0.310971
	GO:0019264	glycine biosynthetic process from serine	2	6.06061	0.00380782	SHMT1, SHMT2	508.848	0.721421
	GO:0009186	deoxyribonucleoside diphosphate metabolic process	2	6.06061	0.00380782	RRM2, RRM2B	508.848	0.721421
	GO:0006139	nucleobase-containing compound metabolic process	3	9.09091	0.00391264	CTPS1, MTAP, FPGS	31.154	0.731071
	GO:0019464	glycine decarboxylation via glycine cleavage system	2	6.06061	0.00570646	GCSH, GLDC	339.232	0.852973
	GO:0006546	glycine catabolic process	2	6.06061	0.00570646	GCSH, GLDC	339.232	0.852973
	GO:0009263	deoxyribonucleotide biosynthetic process	2	6.06061	0.00570646	RRM2, RRM2B	339.232	0.852973
	GO:0008637	apoptotic mitochondrial changes	2	6.06061	0.0356121	PPIF, SLC25A4	53.563	0.999995
9	GO:0071222	cellular response to lipopolysaccharide	5	20	1.86195e-05	LCN2, CAMP, IRF8, TNFAIP3, B2M	29.7204	0.00917437
	GO:0045087	innate immune response	7	28	2.47691e-05	LCN2, LGALS3, S100B, CAMP, LCK, PPARG, B2M	10.9343	0.012186
	GO:0001916	positive regulation of T cell mediated cytotoxicity	3	12	0.000151245	IL12RB1, IL23R, B2M	155.003	0.0721377
	GO:0050900	leukocyte migration	4	16	0.000677403	ITGAL, THBD, LCK, ITGB2	22.0223	0.284968
	GO:0032729	positive regulation of interferon-gamma production	3	12	0.00194995	IL12RB1, IL23R, IRF8	43.8052	0.619462
	GO:0006909	phagocytosis	3	12	0.00212147	ITGAL, IRF8, ITGB2	41.98	0.650496
	GO:0038155	interleukin-23-mediated signaling pathway	2	8	0.00285655	IL12RB1, IL23R	671.68	0.757321
	GO:0008217	regulation of blood pressure	3	12	0.00385444	ACE, PPARG, NOS3	31.0006	0.852161
	GO:0030855	epithelial cell differentiation	3	12	0.0044558	LGALS3, PPARG, CTSB	28.7863	0.890359
	GO:0010544	negative regulation of platelet activation	2	8	0.0113793	THBD, NOS3	167.92	0.996535
	GO:0045766	positive regulation of angiogenesis	3	12	0.0116306	CAMP, NOS3, ITGB2	17.5221	0.996945
	GO:0051918	negative regulation of fibrinolysis	2	8	0.0142047	THBD, PLG	134.336	0.99916
	GO:0006954	inflammatory response	4	16	0.0162446	ITGAL, IL23R, ITGB2, TNFAIP3	7.08897	0.999699
