# Supplementary material for: Exploring the Mechanism of Zhibai Dihuang Decoction in the Treatment of Ureaplasma Urealyticum-Induced Orchitis Based on Integrated Pharmacology
Source: Front Pharmacol. 2021 May 10;12:602543. doi: 10.3389/fphar.2021.602543 (PMC8141734; doi:10.3389/fphar.2021.602543)
Supplement: Supplementary file 7 [file Table4.xlsx]

## Sheet: Sheet1
Table S4 Pathway enrichment analysis
Term	Pathway	Count	%	Pvalue	Genes	Fold Enrichment	Bonferroni
hsa01100	Metabolic pathways	228	24.385	3.11501e-21	ALAD, LDHA, PTGS2, PTGS1, OGDH, GLDC, GOT2, GOT1, NT5C2, PLA2G1B, GPT2, AADAT, PLD2, PLD1, GATM, POLE, GLUL, NME1, BHMT, ATP5C1, PLA2G2A, HSD11B1, ABAT, PLA2G2E, PLA2G2D, GATB, MDH2, LALBA, ADSS, ACADSB, AHCY, NAGS, ENPP1, CYP2B6, PPT1, ASL, ADA, PPAT, ARG1, GAD2, ARG2, COX6B1, IDH2, GCSH, IDH1, AMD1, GAD1, ODC1, CYP2C8, EPRS, ACACB, CYP17A1, COX6A2, AGXT2, QPRT, ABO, PHYKPL, NNMT, ATP5B, IL4I1, …	1.76011	8.81548e-19
hsa04080	Neuroactive ligand-receptor interaction	80	8.55615	1.52008e-17	ADORA3, GRIK1, GLRA1, GABRB3, GRIK2, GABRB2, GRIK3, GLRA3, GABRB1, GRIK4, F2RL1, GLRA2, GABBR1, GRIK5, GRIN3B, GABBR2, GRIN3A, ADORA1, HTR1B, HTR1A, GRIN2B, GRIN2C, LTB4R, GRIN2D, GRID2, CHRNA7, HTR1D, PRL, GRID1, CHRNA2, GABRG1, GABRG2, GABRG3, GRIN2A, GRM1, GRM4, GABRR1, CHRM2, GRM8, HTR7, GRM7, F2, CTSG, DRD1, DRD3, ADORA2B, DRD2, ADORA2A, OPRK1, DRD5, DRD4, PRSS1, NR3C1, CNR1, CNR2, ADRA2A, A…	2.7178	4.30183e-15
hsa00220	Arginine biosynthesis	19	2.03209	3.67997e-16	ACY1, NOS1, ASS1, NAGS, GLUD2, OTC, GLUD1, ASL, GLS2, GOT2, ARG1, GLUL, GOT1, ARG2, GLS, GPT, NOS3, NOS2, GPT2	8.93988	9.42579e-14
hsa00250	Alanine, aspartate and glutamate metabolism	25	2.6738	3.72678e-16	ADSS, ASS1, GLUD2, GLUD1, IL4I1, CAD, ASNS, ASL, AGXT, PPAT, GOT2, GLS2, ASPA, GAD2, GOT1, GAD1, GPT2, ADSSL1, ALDH5A1, FOLH1, GLUL, GLS, ABAT, GPT, AGXT2	6.72171	9.42579e-14
hsa04724	Glutamatergic synapse	42	4.49198	3.56055e-13	SLC38A3, ADCY1, ADCY2, GRIK1, GRIK2, GRIK3, ADCY5, GRIK4, GRIK5, PPP3R1, GRIN3B, GRIN3A, GLS2, SLC1A2, SLC1A3, GRIN2B, GRIN2C, GRIN2D, SLC1A6, SLC1A7, PRKACA, PPP3CA, SLC1A1, PRKCA, PLD2, PLD1, GRIN1, GRIN2A, GRIA3, GRIA4, GRM1, ITPR1, PRKCB, GRM4, GLUL, GRIA2, GRM8, GRIA1, GLS, GRM7, MAPK3, GNAS	3.46699	1.00762e-10
hsa01230	Biosynthesis of amino acids	32	3.42246	1.09944e-12	BCAT1, PYCRL, BCAT2, ALDH18A1, NAGS, ASS1, PAH, ASL, GOT2, ARG1, GOT1, ARG2, IDH2, IDH1, GAPDH, GPT2, ENO1, SHMT1, SHMT2, ACY1, ACO2, OTC, CS, TAT, PYCR1, GLUL, CTH, PYCR2, SDS, MTR, GPT, PSAT1	4.1824	3.11145e-10
hsa00330	Arginine and proline metabolism	23	2.45989	1.34448e-09	PYCRL, ODC1, NOS1, ALDH18A1, GATM, AZIN2, L3HYPDH, GOT2, PYCR1, ARG1, PYCR2, CKM, GOT1, P4HA2, P4HA1, ARG2, ALDH2, GAMT, DAO, NOS3, NOS2, AMD1, OAT	4.32878	3.80489e-07
hsa04024	cAMP signaling pathway	51	5.45455	2.39243e-09	PPARA, ACOX1, ADCY1, ADCY2, ADCY5, GABBR1, NFKB1, GRIN3B, GABBR2, GRIN3A, ADORA1, AKT1, HTR1B, HTR1A, GRIN2B, GRIN2C, GRIN2D, PDE4B, PIK3CA, PRKACA, HTR1D, HCAR3, HCAR2, PLD2, PLD1, GRIN2A, PDE4D, CFTR, PPP1CC, CHRM2, MAPK3, GNAS, DRD1, ADORA2A, DRD2, DRD5, NFKBIA, HCN2, CREB1, GRIN1, ATP1A3, ATP1A1, GRIA3, ATP1A2, MAPK10, GRIA4, NPY, GRIA2, GRIA1, ABCC4, CALM1	2.42389	6.77059e-07
hsa01210	2-Oxocarboxylic acid metabolism	13	1.39037	7.00904e-09	GOT2, BCAT1, AADAT, ACY1, GOT1, BCAT2, ACO2, NAGS, CS, IDH2, IDH1, GPT, GPT2	7.19619	1.98356e-06
hsa00260	Glycine, serine and threonine metabolism	19	2.03209	1.71866e-08	SHMT1, SHMT2, GATM, GCAT, AGXT, PIPOX, GLDC, ALAS1, CTH, ALAS2, SDS, BHMT, SRR, GCSH, GAMT, DAO, AGXT2, GNMT, PSAT1	4.58455	4.8638e-06
hsa04620	Toll-like receptor signaling pathway	31	3.31551	2.89314e-07	CCL3, TNF, TLR1, TLR2, CXCL8, NFKBIA, TLR3, NFKB1, TLR4, TLR5, TLR6, TLR7, TLR8, CXCL10, TLR9, AKT1, IFNA2, IFNA1, PIK3CA, IL1B, IL6, LY96, MAPK10, CD40, CD86, CD80, MAPK12, IFNB1, MAPK3, IL12A, CD14	2.7521	8.18725e-05
hsa01200	Carbon metabolism	32	3.42246	3.93973e-07	ME2, GLUD2, GLUD1, ADH5, HK1, OGDH, ACSS2, AGXT, GLDC, GOT2, MTHFR, ACSS1, GOT1, IDH2, IDH1, CAT, GPT2, GAPDH, ENO1, SHMT1, SHMT2, ACO2, CS, FBP1, HAO1, G6PD, GCK, SDS, GPT, PSAT1, PCCB, MDH2	2.66489	0.000111488
hsa04064	NF-kappa B signaling pathway	26	2.78075	2.08631e-06	IL1R1, TNF, PTGS2, CXCL8, NFKBIA, TLR4, NFKB1, NFKB2, BTK, VCAM1, TNFRSF1A, CSNK2A1, BCL2, IL1B, LTA, SYK, ICAM1, LY96, CSNK2B, CD40, LAT, TNFSF13B, CD40LG, LCK, TNFAIP3, CD14	2.8123	0.000590252
hsa00270	Cysteine and methionine metabolism	15	1.60428	1.71975e-05	LDHA, AHCY, IL4I1, CDO1, TAT, GOT2, CTH, GOT1, SDS, MTR, BHMT, MTAP, DNMT1, AMD1, MDH2	3.71463	0.00485512
hsa04920	Adipocytokine signaling pathway	21	2.24599	2.38998e-05	PPARA, TNF, RXRB, RXRA, PRKAB2, RXRG, PRKAB1, NFKBIA, NFKB1, ACACB, MAPK10, STAT3, AKT1, TNFRSF1A, TNFRSF1B, ACSL1, NPY, PRKAA1, JAK2, ACSL4, ACSL3	2.82312	0.0067409
hsa00630	Glyoxylate and dicarboxylate metabolism	12	1.28342	4.70116e-05	HAO1, SHMT1, SHMT2, GLUL, ACO2, CS, GCSH, CAT, AGXT, PCCB, MDH2, GLDC	4.1824	0.0132165
hsa04066	HIF-1 signaling pathway	24	2.56684	0.00012719	PRKCA, TF, IL6, HK1, NFKB1, TLR4, EGLN1, IL6R, STAT3, PRKCB, AKT1, IGF1R, TFRC, INS, BCL2, IFNG, VEGFA, MAPK3, PIK3CA, NOS3, NOS2, EGF, GAPDH, ENO1	2.3526	0.0353568
hsa00350	Tyrosine metabolism	13	1.39037	0.000154352	GOT2, TYR, GOT1, PNMT, ALDH1A3, TH, ADH1C, ADH5, ADH1B, IL4I1, DBH, TAT, MIF	3.49529	0.0427446
hsa04668	TNF signaling pathway	25	2.6738	0.000270378	CSF2, TNF, CCL2, PTGS2, NFKBIA, NFKB1, CXCL10, VCAM1, AKT1, TNFRSF1A, NOD2, TNFRSF1B, CASP3, PIK3CA, IL1B, FAS, LTA, ICAM1, IL6, CREB1, MAPK10, MAPK12, MAPK3, TNFAIP3, SELE	2.19869	0.0736724
hsa00400	Phenylalanine, tyrosine and tryptophan biosynthesis	5	0.534759	0.000576277	GOT2, GOT1, IL4I1, PAH, TAT	9.4104	0.150522
hsa00360	Phenylalanine metabolism	8	0.855615	0.00110135	GOT2, GLYAT, GOT1, ALDH1A3, IL4I1, PAH, TAT, MIF	4.42842	0.267911
hsa03320	PPAR signaling pathway	15	1.60428	0.00946447	LPL, ACOX1, PPARA, PDPK1, PPARD, ACSL1, RXRB, RXRA, PPARG, UBC, RXRG, FADS2, ACSL4, ACSL3, FABP6	2.10681	0.9322
hsa04022	cGMP-PKG signaling pathway	27	2.8877	0.0149383	ADCY1, ADORA3, ADCY2, ADCY5, PPP3R1, ADORA1, AKT1, INS, ADRA2A, ADRA2C, NOS3, ADRA2B, PPP3CA, KCNMA1, SLC8A1, SLC25A4, CREB1, ATP1A3, ATP1A1, ATP1A2, PPP1CC, ITPR1, PPIF, PDE5A, MAPK3, NPPB, CALM1	1.60811	0.98587
hsa00480	Glutathione metabolism	12	1.28342	0.0161151	GSS, ODC1, G6PD, GCLC, OPLAH, RRM2, RRM1, IDH2, IDH1, RRM2B, GCLM, GSTP1	2.21421	0.989925
hsa00010	Glycolysis / Gluconeogenesis	14	1.49733	0.0220769	LDHA, FBP1, ADH5, ADH1C, ADH1B, HK1, ACSS2, GAPDHS, ACSS1, GCK, ALDH1A3, ALDH2, GAPDH, ENO1	1.96635	0.998196
hsa00430	Taurine and hypotaurine metabolism	5	0.534759	0.0225644	GAD2, BAAT, CSAD, CDO1, GAD1	4.27745	0.998433
hsa00071	Fatty acid degradation	10	1.06952	0.0293106	ECI2, ACOX1, ACADSB, ACSL1, ADH1C, ADH5, ALDH2, ADH1B, ACSL4, ACSL3	2.24057	0.999779
hsa00290	Valine, leucine and isoleucine biosynthesis	3	0.320856	0.0583383	BCAT1, BCAT2, SDS	7.0578	1
hsa00240	Pyrimidine metabolism	17	1.81818	0.065524	POLE, DTYMK, POLA1, DCK, CTPS1, CAD, RRM2B, PNP, CANT1, POLE4, POLE2, NME1, POLE3, RRM2, NT5C2, RRM1, UCK2	1.58393	1
