# Supplementary material for: Exploring the Mechanism of Zhibai Dihuang Decoction in the Treatment of Ureaplasma Urealyticum-Induced Orchitis Based on Integrated Pharmacology
Source: Front Pharmacol. 2021 May 10;12:602543. doi: 10.3389/fphar.2021.602543 (PMC8141734; doi:10.3389/fphar.2021.602543)
Supplement: Supplementary file 8 [file Table1.xlsx]

## Sheet: Sheet1
Table S1 The Potential Targets of ZBDHD
PYCRL
UBC
TOP2A
TOP2B
SHMT1
COMTD1
SHMT2
OTC
FBP1
RBP1
F10
RBP3
IGF1R
TM0268
LARS
TARS
PLA2G1B
REN
SLC8A1
ALDH18A1
PRKAB1
PRKAB2
GLUL
LCK
EPHB2
COX6C
LSS
CYB5A
CTH
CREB1
LCT
TTHA0667
INS
C8G
DTYMK
HCN2
RRM2B
YARS
CPQ
ACSS1
ARG1
ACSS2
ARG2
TF
TH
SHBG
TK
RLBP1
VARS
GRIN3A
GRIN3B
E
HSP90B1
ALAD
BAG1
GPT2
IL1B
PB1
L
ABCB11
ME2
SCN2A
NFS1
SCN2B
RORA
CXCL10
DAPK1
CSAD
RCVRN
ATOX1
VDR
MIF
PNP
PVR
GRIK1
SOAT1
DPP4
GRIK2
SOAT2
GRIK3
GRIK4
DPH5
GRIK5
AMY1A
SETD7
GCK
SLC25A12
SLC25A13
DBH
SLC25A15
GSS
ADSSL1
SLC25A18
CDK15
DDX6
ENPP1
HAO1
ACTA1
COX6B1
ACVR1B
PCMT1
LIP3
RPL11
SLC6A14
RPL15
CYP2C8
ADRA2A
ADRA2B
TTHA1435
PROSC
LCN2
ADRA2C
RPL19
IDH1
MDH2
IDH2
SFTPD
SLC25A2
ADH5
SLC25A4
SCN10A
AKR1B1
BGLAP
RPL3
RPL8
SLC7A11
AZIN2
GLYATL1
GLYATL2
HSD11B1
CTSB
PLAT
HSD11B2
CTSD
NPPB
ITPR1
BIRC5
HNF4A
MGMT
RDH5
HNF4G
TYR
DHFRL1
RDH8
AASS
CHRM2
TAT
MT-CO1
MT-CO2
CLEC4E
SULT2B1
MT-CO3
FURIN
ADH1B
NAGA
ADH1C
GNMT
HAL
GNAS
SERPINA1
TM1468
AGXT2
PLEKHA1
GABBR1
PPT1
GABBR2
PLEKHA4
SLCO1B3
LSM6
GSK3B
HBA1
MAN2A1
ABCA1
NAGS
PRMT1
RNASE1
PRMT3
RNASE3
EGLN1
AKT1
PYGL
HNMT
TAS1R2
PYGM
RPL13A
PHYKPL
EEF2
CYTH2
CYTH3
METAP2
PHOSPHO1
TARS2
PAPSS1
PRKAR1A
KIF1A
LDHA
LARS2
ALDH1A1
YWHAE
ALDH1A2
ALDH1A3
RTCB
NCOA1
AHSP
FTCD
NCOA2
TM0857
NFKB1
FEN1
DARS2
NFKB2
HSPA8
TM0588
PSAT1
ADCY1
ADCY2
LPA
CA1
GLRB
PLA2G2A
ADCY5
CA2
LTF
CA3
AHCY
CA4
PLA2G2D
PLA2G2E
DRD1
CA6
GABRA1
DRD2
CA7
GABRA2
DRD3
GABRA3
DRD4
CA9
ABAT
GABRA4
DRD5
LPL
GABRA5
GABRA6
NNMT
PTGR1
COX7B
OPRK1
COX7C
OAT
RPL26L1
CAD
GCSH
GLUD1
GLUD2
PRKACA
PPP5C
CFTR
ART1
RSL24D1
ACSL1
ACSL3
MB
ACSL4
PPA_RS05235
CYP1B1
TREM1
OPLAH
GNPDA1
AR
ACO2
GAPDH
GIG18
NOS1
ATP5C1
NOS2
NOS3
RXRA
RXRB
BALF5
SLC32A1
PNMT
CPA1
RXRG
SIGLEC1
SCN7A
SCN3A
DHRS3
SCN3B
DHRS4
P3H1
P3H2
P3H3
VC1968
DAPP1
PLCD1
ACADSB
ACCS
GAD1
GAD2
SDS
GRID1
GRID2
PGR
NFKBIA
AMY2A
AMY2B
GMPS
GATB
SLC25A22
ANG
DCK
FOLH1
GLS
GPT
DCN
ESR1
ESR2
GATM
ABO
TLR4
YARS2
TLR7
AMD1
PIM1
CALY
RPL23
P4HA1
IARS2
P4HA2
RAD51
PRODH
SCN11A
PRLR
AKR1C1
ENPEP
AKR1C2
ASNS
AKR1C3
FADS1
AARS2
FADS2
CNR1
LTB4R
CNR2
PCCB
HI_1317
TNF
UCK2
HNF1A
CES1
CBR1
CTDSP1
SLC7A1
HBB
SLC7A2
ITPKA
SLC7A3
SLC7A4
FFAR1
ASRGL1
SLC7A8
PFKFB4
AMHR2
NPY
BTK
TM1436
SLC19A3
SERPINB3
CHRNA2
PRSS1
APAF1
TRDMT1
HTR1A
CHRNA7
HTR1B
HTR1D
PMP2
ABCB1
HLA-B
COX7A1
ABCB5
CYP17A1
ITPA
BCAT1
GPER1
BCAT2
HSD3B1
PPIA
PPIB
PPIC
PPIF
PPIG
BHMT2
PPIH
FTH1
MTTP
VC0232
HMGCL
BCL2
RPL10L
GRM1
PRKAR2B
GRM4
GOT1
HMGCR
GOT2
KIF2C
PPAT
GRM7
ATP1A1
GRM8
ATP1A2
ATP1A3
GLS2
PIK3CA
FABP6
IL6
BCHE
CCT3
PAPS
PTPN1
GABRR1
GABRB1
GABRB2
GABRB3
LALBA
COX8A
PTGS1
PTGS2
IL4I1
GCLC
FECH
PDE4B
CRH
PDE4D
F2
LYZ
ANXA1
ACVR1
GCLM
PAICS
CTRB1
CASP3
CBS
EFTUD1
TNFSF13B
FKBP1A
TRAPPC3
FARS2
SRPK2
NEIL1
NEIL2
ACP1
ARAF
PCYT1A
PKIA
PCYT1B
RRM1
RRM2
FARSA
FARSB
GSG2
ALDH5A1
CPB1
SGR_RS28980
SCN8A
SCN4A
SCN4B
ACHE
SYK
ACACB
AFG3L2
PECR
PTH
ORM1
PLG
AK1
ALDH2
AK2
ALAS1
SMO
ALAS2
CCBL1
CCBL2
SOD1
SOD2
AK8
GRIA1
GRIA2
CA12
GRIA3
GRIA4
CA14
BAAT
UGT3A1
CA5A
ASL
CA5B
ASS1
CTPS1
EPN1
PTK2B
ASS
CAMP
GGCX
CANT1
GAMT
PIN1
TUBB
L3HYPDH
IGHG1
IGHG2
LCMT1
AURKB
LCMT2
CYP27B1
BAMF_RS28815
POLB
RPL37
POLE
NR3C1
NR3C2
NR0B1
SLC36A1
AKR1D1
HSD17B1
PDPK1
LRAT
EPRS
NME1
APRT
HCAR2
HCAR3
GABRD
GABRE
B3GAT1
LCTL
HK1
GSTP1
PFAS
GABRP
GABRQ
BHMT
NAE1
ADORA1
ADORA3
BC1747
LTB4R2
KCNMA1
SERPINC1
HS3ST3A1
PPP3R1
LY96
HGS
RDH11
RDH12
RDH13
CSNK2B
RDH14
HTR2A
HTR2B
CARS2
HTR2C
ABCG1
SPTBN1
STM4066
TRPM7
ABCG2
ABCC1
ABCC2
ABCC4
GALK1
ITGAL
ABCC6
COX4I1
ABCC8
ABCC9
CALM1
PIPOX
GLT6D1
DNMT1
KRTAP5-2
MED1
KRTAP5-3
NR1H4
MAPK3
LGALS1
LGALS2
ADORA2A
LGALS3
MTAP
ADORA2B
PARS2
LGALS7
ASNA1
LGSN
VLDLR
DNPEP
NT5C2
PAEP
NUDT9
P5CR2
IYD
GABRG1
RHO
QPRT
GABRG2
GLDC
GABRG3
PRKAA1
COX5A
EPHA2
RDX
TGFBR2
GLTP
COX5B
HINT1
CLPP
SIGMAR1
FTL
PDE5A
MAFF_RS13750
FXN
SPTLC1
SPTLC2
SQLE
FHIT
CKM
GLRA1
GLRA2
GLRA3
BST1
RETSAT
ELOVL4
ARF1
TNK2
GUCA1A
ARF6
GCAT
GPR18
PPARA
AADAT
PPARD
PPARG
RPL23A
MAPK10
PPP1CC
ACY1
MAPK12
CP
ACY3
GRIN2A
CS
ECI2
GRIN2B
SLC38A3
THNSL1
GRIN2C
GRIN2D
LTA4H
PRKCA
PRKCB
ATP5A1
HPGDS
ISYNA1
SREBF1
ESRRA
ESRRB
ATP6V1C1
INPP5B
SCN9A
RABGGTA
SCN5A
ESRRG
SRC
RABGGTB
SCN1A
SCN1B
MT-ND1
CDO1
VCP
IMPA1
TM0024
HIF1AN
PAH
HSD17B11
SRR
GM2A
GRIN1
IFNB1
SLC6A2
SLC6A3
SLC6A4
MTR
SLC6A5
ACVRL1
SLC6A7
SLC6A9
ADA
SLC18A2
ALK
DAM
NCAN
ADK
DAO
MAN1B1
AHR
GARS
CARS
CSNK1G2
PLD1
PLD2
NADSYN1
COX6A2
ASPA
CYP2B6
GLYAT
ASPH
APOD
EARS2
TFRC
VEGFA
HARS
DARS
EPOR
POLE2
POLA1
POLE3
POLE4
AGXT
ADSS
IMPDH1
IMPDH2
HTR7
IARS
AARS
HDC
SULT2A1
FPGS
ITGB2
SIRT3
HDAC2
SIRT5
EGF
SLC1A1
ITEVIR
SLC1A2
SLC1A3
RARG
HDAC8
SLC1A4
HDAC9
SLC1A6
OAZ1
ODC1
SLC1A7
OAZ2
KYNU
ADRBK1
OAZ3
ADRBK2
ATP5B
TRPV1
GPBAR1
TRPV3
GAPDHS
HTR3A
HTR3B
B2M
ACOX1
CSNK2A1
G6PD
SEC14L2
OGDH
SMARCA5
PPP3CA
S100B
PYCR1
PYCR2
S100G
HOXA10
EEA1
NR1I2
ABL1
NR1I3
ABL2
MBL2
KARS
MTRR
SARS
S100P
SRD5A1
PARP1
ALOX5
